# Supplementary material for: Nuclear, Cytosolic, and Surface-Localized Poly(A)-Binding Proteins of Plasmodium yoelii
Source: mSphere. 2018 Jan 10;3(1):e00435-17. doi: 10.1128/mSphere.00435-17 (PMC5760745; doi:10.1128/mSphere.00435-17)
Supplement: TABLE S1 [file sph001182447st1.xlsx]

## Sheet: Sheet1
	Table S1: Oligonucleotide Sequences
	Construct	Description	Oligonucleotide Sequence (5' to 3')
	PyPABP1	Creation of Recombinant Protein
		PyPABP-Fwd(Nco1)	gccatgggcATGATAGCTAACAGTACAAATATAATGCCCCCAAGTTTTTCCACAGC
		PyPABP-Rev(Xho1)	ggctcgagTTTGGCATTTTGCAAAACTGCAAGGGCCTCATCAATTTTC
	Poly(A) RNA Probes	Labelled Probes for Binding Assays
		Poly(A) 25	rArArArArArArArArArArArArArArArArArArArArArArArArA
		B-Poly(A)25	5Biosg/rArArArArArArArArArArArArArArArArArArArArArArArArA
		F-Poly(A)25	56-FAM/rArArArArArArArArArArArArArArArArArArArArArArArArA
