# Supplementary material for: Nuclear, Cytosolic, and Surface-Localized Poly(A)-Binding Proteins of Plasmodium yoelii
Source: mSphere. 2018 Jan 10;3(1):e00435-17. doi: 10.1128/mSphere.00435-17 (PMC5760745; doi:10.1128/mSphere.00435-17)
Supplement: TABLE S2 [file sph001182447st2.xlsx]

## Sheet: Sheet1
	Table S2: Synthetic/Codon Optimized Sequence
	Synthetic Construct	Description	Sequence (5' to 3')
	PyPABP2	Creation of Recombinant Protein	ccatgggcatggatcagatcaatcaggagccgggcaaaaacgaggaagaaaacttccgcgcccacgtggatgatattaataatattgataaagaatttagcgatctgcagaagctgaaaatgatgaacgacggcgccgaaatgcagatgaatcagagcggcgccccggatagccatgagatggagcaagaagaaatcaacaaccgcagcatcttcgttggcaacgtggactatagcacccagccggaagaactgcagagcctgtttagcgaatgcggtatcatcaaccgcgtgaccatcctggtgaacaagaacaccggtcacagcaaaggctacgcctatatcgagttcgccgatccgagcagcgttcgcacagccctgagtctgagcgaaagctttt…
